# Supplementary material for: Description and distribution of Tuberincognitum sp. nov. and Tuberanniae in the Transmexican Volcanic Belt
Source: MycoKeys. 2018 Oct 11;(41):17–27. doi: 10.3897/mycokeys.41.28130 (PMC6194138; doi:10.3897/mycokeys.41.28130)
Supplement: XML Treatment for Tuber incognitum [file mycokeys.41.28130-treatment1.xml]

<!DOCTYPE tp:taxon-treatment
  PUBLIC "-//TaxonX//DTD Taxonomic Treatment Publishing DTD v0 20100105//EN" "tax-treatment-NSO.dtd">
<tp:taxon-treatment xmlns:tp="http://www.plazi.org/taxpub"><tp:treatment-meta><kwd-group><label>Taxon classification</label><kwd><named-content xmlns:xlink="http://www.w3.org/1999/xlink" content-type="kingdom">Fungi</named-content></kwd><kwd><named-content xmlns:xlink="http://www.w3.org/1999/xlink" content-type="order">Pezizales</named-content></kwd><kwd><named-content xmlns:xlink="http://www.w3.org/1999/xlink" content-type="family">Tuberaceae</named-content></kwd></kwd-group><mixed-citation publication-type="journal"><person-group><name><surname>Páez</surname><given-names>Carolina Piña</given-names></name><name><surname>Bonito</surname><given-names>Gregory M.</given-names></name><name><surname>Guevara-Guerrero</surname><given-names>Gonzalo</given-names></name><name><surname>Castellano</surname><given-names>Michael A.</given-names></name><name><surname>Garibay-Orijel</surname><given-names>Roberto</given-names></name><name><surname>Trappe</surname><given-names>James M.</given-names></name><name><surname>Rámirez</surname><given-names>Rafael Peña</given-names></name></person-group><article-title>Description and distribution of <italic><tp:taxon-name><tp:taxon-name-part taxon-name-part-type="genus" reg="Tuber">Tuber</tp:taxon-name-part><tp:taxon-name-part taxon-name-part-type="species" reg="incognitum">incognitum</tp:taxon-name-part></tp:taxon-name></italic> sp. nov. and <italic><tp:taxon-name><tp:taxon-name-part taxon-name-part-type="genus" reg="Tuber">Tuber</tp:taxon-name-part><tp:taxon-name-part taxon-name-part-type="species" reg="anniae">anniae</tp:taxon-name-part></tp:taxon-name></italic> in the Transmexican Volcanic Belt</article-title><source>MycoKeys</source><day>11</day><month>10</month><year>2018</year><volume>2018</volume><issue>41</issue><fpage>17</fpage><lpage>27</lpage><pub-id pub-id-type="doi">10.3897/mycokeys.41.28130</pub-id></mixed-citation></tp:treatment-meta><tp:nomenclature><tp:taxon-name>
              <tp:taxon-name-part taxon-name-part-type="genus" reg="Tuber">Tuber</tp:taxon-name-part>
              <tp:taxon-name-part taxon-name-part-type="species" reg="incognitum">incognitum</tp:taxon-name-part>
              <object-id xmlns:xlink="http://www.w3.org/1999/xlink" content-type="mycobank" xlink:type="simple">MB824931</object-id>
            </tp:taxon-name><tp:taxon-authority>Piña Páez, Bonito, Guevara &amp; Castellano</tp:taxon-authority><tp:taxon-status xmlns:xlink="http://www.w3.org/1999/xlink" xlink:type="simple">sp. nov.</tp:taxon-status><xref ref-type="fig" rid="F1">Fig. 1a–d</xref></tp:nomenclature><tp:treatment-sec sec-type="material" id="SECID0EDEAE"><title>Type.</title><p>MÉXICO, State of Querétaro, Huimilpan, San Pedro, under <italic><tp:taxon-name><tp:taxon-name-part taxon-name-part-type="genus" reg="Quercus">Quercus</tp:taxon-name-part><tp:taxon-name-part taxon-name-part-type="species" reg="crassifolia">crassifolia</tp:taxon-name-part></tp:taxon-name></italic> Humb. and Bonpl., <italic><tp:taxon-name><tp:taxon-name-part taxon-name-part-type="genus" reg="Quercus">Quercus</tp:taxon-name-part></tp:taxon-name></italic> spp., hypogeous, gregarious, 24 September 1996, M.A. Castellano (Holotype: <abbrev xmlns:xlink="http://www.w3.org/1999/xlink" xlink:title="Oregon State University" id="ABBRID0E2EAE" xlink:type="simple">OSC</abbrev> 150066), GB <ext-link xmlns:xlink="http://www.w3.org/1999/xlink" ext-link-type="gen" xlink:href="GQ221447" xlink:type="simple">GQ221447</ext-link>. State of Michoacán, Zinapécuaro, el Jaral, under <italic><tp:taxon-name><tp:taxon-name-part taxon-name-part-type="genus" reg="Quercus">Quercus</tp:taxon-name-part><tp:taxon-name-part taxon-name-part-type="species" reg="polymorpha">polymorpha</tp:taxon-name-part></tp:taxon-name></italic> Schltdl. and Cham., hypogeous, solitary or in groups of two, 2380 m alt., <named-content xmlns:xlink="http://www.w3.org/1999/xlink" content-type="dwc:verbatimCoordinates" xlink:type="simple"><named-content content-type="geo-json" specific-use="{&#34;type&#34;:&#34;Point&#34;,&#34;coordinates&#34;:[-100.790000,19.780000]}" id="NCID0ENFAE" xlink:type="simple">19°46'48"N, -100°47'24"W</named-content></named-content>, 4 September 2008, R. Garibay-Orijel (Paratype: <abbrev xmlns:xlink="http://www.w3.org/1999/xlink" xlink:title="Herbario Nacional de México" id="ABBRID0ESFAE" xlink:type="simple">MEXU</abbrev> 25995), GB <ext-link xmlns:xlink="http://www.w3.org/1999/xlink" ext-link-type="gen" xlink:href="KJ595014" xlink:type="simple">KJ595014</ext-link>. State of México, Temascaltepec, under <italic><tp:taxon-name><tp:taxon-name-part taxon-name-part-type="genus" reg="Quercus">Quercus</tp:taxon-name-part></tp:taxon-name></italic> spp., hypogeous, solitary, 2011 m alt., <named-content xmlns:xlink="http://www.w3.org/1999/xlink" content-type="dwc:verbatimCoordinates" xlink:type="simple"><named-content content-type="geo-json" specific-use="{&#34;type&#34;:&#34;Point&#34;,&#34;coordinates&#34;:[-100.030000,19.070000]}" id="NCID0EAGAE" xlink:type="simple">19°04'12"N, -100°01'48"W</named-content></named-content>, 8 July 2009, R. Garibay-Orijel (Paratype: <abbrev xmlns:xlink="http://www.w3.org/1999/xlink" xlink:title="Herbario Nacional de México" id="ABBRID0EFGAE" xlink:type="simple">MEXU</abbrev> 26218), GB <ext-link xmlns:xlink="http://www.w3.org/1999/xlink" ext-link-type="gen" xlink:href="KJ595013" xlink:type="simple">KJ595013</ext-link>.</p></tp:treatment-sec><tp:treatment-sec sec-type="diagnosis" id="SECID0EJGAE"><title>Diagnosis.</title><p><italic><tp:taxon-name><tp:taxon-name-part taxon-name-part-type="genus" reg="Tuber">Tuber</tp:taxon-name-part><tp:taxon-name-part taxon-name-part-type="species" reg="incognitum">incognitum</tp:taxon-name-part></tp:taxon-name></italic> is distinctive in the structure of its peridium (two-layered) and spore size (25–55 × 20–44 μm), which separates it from the rest of the species within the Puberulum clade reported from México.</p></tp:treatment-sec><tp:treatment-sec sec-type="etymology" id="SECID0E1GAE"><title>Etymology.</title><p>Incognitum is Latin for unknown. The name <tp:taxon-name><tp:taxon-name-part taxon-name-part-type="genus" reg="Tuber"/><tp:taxon-name-part taxon-name-part-type="species" reg="incognitum">incognitum</tp:taxon-name-part></tp:taxon-name> is not derived from its morphology, rather from the fact that it was overlooked for so long. The holotype was collected in 1996 and not described until now.</p><!--PageBreak--></tp:treatment-sec><tp:treatment-sec sec-type="description" id="SECID0EKHAE"><title>Description.</title><p><bold><italic>Ascomata</italic></bold> 10–15 mm broad, subglobose to slightly irregular, white with light brown areas when dry, glabrous, with canals that continue with the veins into the gleba. Gleba pinkish to purplish pale-brown in youth, dark brown at maturity, marbled with white veins. Odour fruity, pleasant.</p><p><bold><italic>Peridium</italic></bold> two-layered, when handled the upper layer is lost and only the inner layer is observable under the light microscope, 350–400 μm thick, pellis 175–240 μm thick, composed of isodiametric or angular cells, 6–15 μm broad, walls 1.75–2.0 µm thick, yellowish hyaline in KOH. Subpellis 110–140 µm thick, composed of septate, interwoven hyphae (<italic>textura intricata</italic>), 4.5–7.0 µm broad, thin walled &lt; 1 μm thick, hyaline in KOH. Gleba composed of septate, interwoven hyphae (<italic>textura epidermoidea</italic>), 5.0–7.5 µm broad, thin walled &lt; 1 μm thick, hyaline in KOH. <bold><italic>Ascospores</italic></bold> broadly ellipsoid; excluding their alveolate-reticulate ornamentation, in 1-spored asci 45–55 × 34–44 μm (Q = 1.3), 2-spored 37–43 × 29–34 μm (Q = 1.25–1.36), 3-spored 30–42 × 26–31 μm (Q = 1.2–1.37), 4-spored 28–33 × 24–28 μm (Q = 1.09–1.25) and 5-spored 25–28 × 20–28 μm (Q = 1.2–1.25), spore colour orange-yellow in KOH, the walls &gt; 2 μm thick; reticulum with 3–8 alveolae across the spore surface; the alveolar walls 3.5–4.0 μm tall. <bold><italic>Asci</italic></bold> globose, subglobose to broadly ellipsoid, pyriform, 88–100 × 70–95 μm, pedicel lacking to prominent, hyaline in KOH, hyphae around the asci prostrated or interwoven, cylindrical, 3.5–6.0 μm broad at the septa, thin walled, hyaline in KOH.</p><fig id="F1" position="float" orientation="portrait"><label>Figure 1.</label><caption><p><italic><tp:taxon-name><tp:taxon-name-part taxon-name-part-type="genus" reg="Tuber">Tuber</tp:taxon-name-part><tp:taxon-name-part taxon-name-part-type="species" reg="incognitum">incognitum</tp:taxon-name-part></tp:taxon-name></italic> (Holotype, <abbrev xmlns:xlink="http://www.w3.org/1999/xlink" xlink:title="Oregon State University" id="ABBRID0ENJAE" xlink:type="simple">OSC</abbrev> 150066). <bold>a</bold> Ascoma, surface and cross-section view <bold>b</bold><tp:taxon-name><tp:taxon-name-part taxon-name-part-type="genus" reg="Peridium">Peridium</tp:taxon-name-part></tp:taxon-name> in cross-section <bold>c</bold> Light microscopy of spores in cross-sectional view, highlighting the spines and ornamentation <bold>d</bold> Light microscopy of spores in surface view, highlighting the surface and reticulum. Scale bars: 5 mm (<bold>a</bold>), 20 µm (<bold>b</bold>), 15 µm (<bold>c, d</bold>).</p></caption><graphic xmlns:xlink="http://www.w3.org/1999/xlink" xlink:href="mycokeys-41-017-g001.jpg" position="float" orientation="portrait" xlink:type="simple" id="oo_234677.jpg"/></fig></tp:treatment-sec><tp:treatment-sec sec-type="distribution" id="SECID0EKKAE"><title>Distribution and ecology.</title><p>Only known from central and southwest México (Querétaro, Michoacán, State of México, Guanajuato and Hidalgo). Ascocarps always associated with <italic><tp:taxon-name><tp:taxon-name-part taxon-name-part-type="genus" reg="Quercus">Quercus</tp:taxon-name-part></tp:taxon-name></italic> species (<italic><tp:taxon-name><tp:taxon-name-part taxon-name-part-type="genus" reg="Quercus">Q.</tp:taxon-name-part><tp:taxon-name-part taxon-name-part-type="species" reg="crassifolia">crassifolia</tp:taxon-name-part></tp:taxon-name></italic>, <italic><tp:taxon-name><tp:taxon-name-part taxon-name-part-type="genus" reg="Quercus">Q.</tp:taxon-name-part><tp:taxon-name-part taxon-name-part-type="species" reg="polymorpha">polymorpha</tp:taxon-name-part></tp:taxon-name></italic>). An <abbrev xmlns:xlink="http://www.w3.org/1999/xlink" xlink:title="ectomycorrhizal" id="ABBRID0ENLAE" xlink:type="simple">EcM</abbrev> association with <italic><tp:taxon-name><tp:taxon-name-part taxon-name-part-type="genus" reg="Quercus">Quercus</tp:taxon-name-part></tp:taxon-name></italic> has been verified (<ext-link xmlns:xlink="http://www.w3.org/1999/xlink" ext-link-type="gen" xlink:href="MH174661" xlink:type="simple">MH174661</ext-link>) and its DNA has been recovered only from soil in <italic><tp:taxon-name><tp:taxon-name-part taxon-name-part-type="genus" reg="Quercus">Quercus</tp:taxon-name-part></tp:taxon-name></italic> forest in Hidalgo, México.</p></tp:treatment-sec><tp:treatment-sec sec-type="Additional collections examined" id="SECID0E6LAE"><title>Additional collections examined.</title><p>MÉXICO, State of Guanajuato, Guanajuato, Las Palomas, under <italic><tp:taxon-name><tp:taxon-name-part taxon-name-part-type="genus" reg="Quercus">Quercus</tp:taxon-name-part></tp:taxon-name></italic> spp., hypogeous, in groups of two, 2534 m alt., <named-content xmlns:xlink="http://www.w3.org/1999/xlink" content-type="dwc:verbatimCoordinates" xlink:type="simple"><named-content content-type="geo-json" specific-use="{&#34;type&#34;:&#34;Point&#34;,&#34;coordinates&#34;:[-101.223056,21.063889]}" id="NCID0EPMAE" xlink:type="simple">21°03'50"N, -101°13'23"W</named-content></named-content>, 10 October 2016, R. Peña-Ramirez (<abbrev xmlns:xlink="http://www.w3.org/1999/xlink" xlink:title="Herbario José Castillo Tovar" id="ABBRID0EUMAE" xlink:type="simple">ITCV</abbrev> 1695).</p></tp:treatment-sec><tp:treatment-sec sec-type="Taxonomic comments" id="SECID0EYMAE"><title>Taxonomic comments.</title><p><italic><tp:taxon-name><tp:taxon-name-part taxon-name-part-type="genus" reg="Tuber">Tuber</tp:taxon-name-part><tp:taxon-name-part taxon-name-part-type="species" reg="incognitum">incognitum</tp:taxon-name-part></tp:taxon-name></italic> resembles <italic><tp:taxon-name><tp:taxon-name-part taxon-name-part-type="genus" reg="Tuber">Tuber</tp:taxon-name-part><tp:taxon-name-part taxon-name-part-type="species" reg="pseudoseparans">pseudoseparans</tp:taxon-name-part></tp:taxon-name></italic> in the colour of the peridium and the lack of dermatocystidia but differs by the size of the spores (being smaller in <italic><tp:taxon-name><tp:taxon-name-part taxon-name-part-type="genus" reg="Tuber">T.</tp:taxon-name-part><tp:taxon-name-part taxon-name-part-type="species" reg="incognitum">incognitum</tp:taxon-name-part></tp:taxon-name></italic>, 31–50 × 24–37 μm vs. <italic><tp:taxon-name><tp:taxon-name-part taxon-name-part-type="genus" reg="Tuber">T.</tp:taxon-name-part><tp:taxon-name-part taxon-name-part-type="species" reg="pseudoseparans">pseudoseparans</tp:taxon-name-part></tp:taxon-name></italic>, 46–65 × 34–46 μm) and in the thickness of the peridium (being thinner in <italic><tp:taxon-name><tp:taxon-name-part taxon-name-part-type="genus" reg="Tuber">T.</tp:taxon-name-part><tp:taxon-name-part taxon-name-part-type="species" reg="pseudoseparans">pseudoseparans</tp:taxon-name-part></tp:taxon-name></italic>, by ± 250 μm). <italic><tp:taxon-name><tp:taxon-name-part taxon-name-part-type="genus" reg="Tuber">Tuber</tp:taxon-name-part><tp:taxon-name-part taxon-name-part-type="species" reg="incognitum">incognitum</tp:taxon-name-part></tp:taxon-name></italic> is similar to <italic><tp:taxon-name><tp:taxon-name-part taxon-name-part-type="genus" reg="Tuber">Tuber</tp:taxon-name-part><tp:taxon-name-part taxon-name-part-type="species" reg="bonitoi">bonitoi</tp:taxon-name-part></tp:taxon-name></italic> in spore size and ornamentation, but differs by the presence of dermatocystidia, which are absent in <italic><tp:taxon-name><tp:taxon-name-part taxon-name-part-type="genus" reg="Tuber">T.</tp:taxon-name-part><tp:taxon-name-part taxon-name-part-type="species" reg="incognitum">incognitum</tp:taxon-name-part></tp:taxon-name></italic> and the thickness of the peridium, being thicker in <italic><tp:taxon-name><tp:taxon-name-part taxon-name-part-type="genus" reg="Tuber">T.</tp:taxon-name-part><tp:taxon-name-part taxon-name-part-type="species" reg="bonitoi">bonitoi</tp:taxon-name-part></tp:taxon-name></italic> (200–500 μm). <italic><tp:taxon-name><tp:taxon-name-part taxon-name-part-type="genus" reg="Tuber">Tuber</tp:taxon-name-part><tp:taxon-name-part taxon-name-part-type="species" reg="incognitum">incognitum</tp:taxon-name-part></tp:taxon-name></italic> is similar to <italic><tp:taxon-name><tp:taxon-name-part taxon-name-part-type="genus" reg="Tuber">Tuber</tp:taxon-name-part><tp:taxon-name-part taxon-name-part-type="species" reg="guzmanii">guzmanii</tp:taxon-name-part></tp:taxon-name></italic> in the peridial organisation, both species have a well differentiated two-layered peridium but differ in the thickness (being thinner in <italic><tp:taxon-name><tp:taxon-name-part taxon-name-part-type="genus" reg="Tuber">T.</tp:taxon-name-part><tp:taxon-name-part taxon-name-part-type="species" reg="guzmanii">guzmanii</tp:taxon-name-part></tp:taxon-name></italic>, 100–160 μm) and spore ornamentation (alveolate reticulum, 2–4 μm tall) and the size of the spores (being larger in <italic><tp:taxon-name><tp:taxon-name-part taxon-name-part-type="genus" reg="Tuber">T.</tp:taxon-name-part><tp:taxon-name-part taxon-name-part-type="species" reg="guzmanii">guzmanii</tp:taxon-name-part></tp:taxon-name></italic>, 27–68 × 30–50 μm). The collection from Guanajuato represents a young developmental stage of <italic><tp:taxon-name><tp:taxon-name-part taxon-name-part-type="genus" reg="Tuber">T.</tp:taxon-name-part><tp:taxon-name-part taxon-name-part-type="species" reg="incognitum">incognitum</tp:taxon-name-part></tp:taxon-name></italic>, this collection has a thinner peridium (130–345 μm) and smaller spores (1-spored asci 23–35 × 19–25 μm, Q = 1.09 1.59; 2-spored 18–29 × 17–22 μm, Q = 1.0–1.61; 3-spored 30–42 × 26–31 μm, Q = 1.11–1.2; 4-spored 23–27 × 19–25 μm, Q = 1.08–1.26). These differences represent morphological variation within the species and its identity was confirmed with molecular data.</p><!--PageBreak--></tp:treatment-sec></tp:taxon-treatment>
