# Supplementary material for: Description and distribution of Tuberincognitum sp. nov. and Tuberanniae in the Transmexican Volcanic Belt
Source: MycoKeys. 2018 Oct 11;(41):17–27. doi: 10.3897/mycokeys.41.28130 (PMC6194138; doi:10.3897/mycokeys.41.28130)
Supplement: XML Treatment for Tuber anniae [file mycokeys.41.28130-treatment2.xml]

<!DOCTYPE tp:taxon-treatment
  PUBLIC "-//TaxonX//DTD Taxonomic Treatment Publishing DTD v0 20100105//EN" "tax-treatment-NSO.dtd">
<tp:taxon-treatment xmlns:tp="http://www.plazi.org/taxpub"><tp:treatment-meta><kwd-group><label>Taxon classification</label><kwd><named-content xmlns:xlink="http://www.w3.org/1999/xlink" content-type="kingdom">Fungi</named-content></kwd><kwd><named-content xmlns:xlink="http://www.w3.org/1999/xlink" content-type="order">Pezizales</named-content></kwd><kwd><named-content xmlns:xlink="http://www.w3.org/1999/xlink" content-type="family">Tuberaceae</named-content></kwd></kwd-group><mixed-citation publication-type="journal"><person-group><name><surname>Páez</surname><given-names>Carolina Piña</given-names></name><name><surname>Bonito</surname><given-names>Gregory M.</given-names></name><name><surname>Guevara-Guerrero</surname><given-names>Gonzalo</given-names></name><name><surname>Castellano</surname><given-names>Michael A.</given-names></name><name><surname>Garibay-Orijel</surname><given-names>Roberto</given-names></name><name><surname>Trappe</surname><given-names>James M.</given-names></name><name><surname>Rámirez</surname><given-names>Rafael Peña</given-names></name></person-group><article-title>Description and distribution of <italic><tp:taxon-name><tp:taxon-name-part taxon-name-part-type="genus" reg="Tuber">Tuber</tp:taxon-name-part><tp:taxon-name-part taxon-name-part-type="species" reg="incognitum">incognitum</tp:taxon-name-part></tp:taxon-name></italic> sp. nov. and <italic><tp:taxon-name><tp:taxon-name-part taxon-name-part-type="genus" reg="Tuber">Tuber</tp:taxon-name-part><tp:taxon-name-part taxon-name-part-type="species" reg="anniae">anniae</tp:taxon-name-part></tp:taxon-name></italic> in the Transmexican Volcanic Belt</article-title><source>MycoKeys</source><day>11</day><month>10</month><year>2018</year><volume>2018</volume><issue>41</issue><fpage>17</fpage><lpage>27</lpage><pub-id pub-id-type="doi">10.3897/mycokeys.41.28130</pub-id></mixed-citation></tp:treatment-meta><tp:nomenclature><tp:taxon-name>
              <tp:taxon-name-part taxon-name-part-type="genus" reg="Tuber">Tuber</tp:taxon-name-part>
              <tp:taxon-name-part taxon-name-part-type="species" reg="anniae">anniae</tp:taxon-name-part>
            </tp:taxon-name><tp:taxon-authority>W. Colgan &amp; Trappe</tp:taxon-authority><xref ref-type="fig" rid="F2">Fig. 2a–d</xref><!--PageBreak--></tp:nomenclature><tp:treatment-sec sec-type="description" id="SECID0ECTAE"><title>Description.</title><p><bold><italic>Ascomata</italic></bold> subglobose to slightly irregular, 10–12 mm broad, white, cream, light brown when dry. <tp:taxon-name><tp:taxon-name-part taxon-name-part-type="genus" reg="Peridium">Peridium</tp:taxon-name-part></tp:taxon-name> thin, &lt; 0.2 mm, smooth to velvety, irregularly roughened, furrows with depressions continuing as canals into the gleba. Gleba solid, brown, marbled with white veins that emerge as depressions on the peridium. Odour and taste not recorded.</p><p><bold><italic>Peridium</italic></bold> 85–140 μm thick; pellis a pseudoparenchyma, 40–65 μm thick, cells 6–18 μm broad, versiform, isodiametric, squared, rectangular or angular, hyaline to yellowish in KOH, thick walled (&gt; 1.0 μm), dermatocystidia absent; subpellis 45–75 μm thick, of hyaline, septate, interwoven hyphae (<italic>textura epidermoidea</italic>), 4.0–5.5 µm broad, thin walled, &lt; 1 μm thick. Gleba of hyaline, interwoven, sinuous hyphae, 5.0–7.5 µm broad, constrained at the septum, 3.0–4.5 μm broad at the septa, thin-walled (&lt; 1.0 μm).</p><p><bold><italic>Ascospores</italic></bold> subglobose; excluding their alveolate-reticulate ornamentation, 1-spored asci 40–50 × 30–46 μm (Q= 1.03–1.15), 2-spored 28–38 × 26–35 μm (Q = 1.05–1.13), 3-spored 26–33 × 24–30 μm (Q = 1.04–1.15), spore colour orange-yellowish in KOH; walls &gt; 2 μm thick, yellow; reticulum with 5–6 aveolae across the spore surface; the alveolar walls 3–4.5 μm tall. <bold><italic>Asci</italic></bold> subglobose, 84–105 × 75–85 μm, pedicel lacking to prominent, walls with 2–3 layers, hyaline in KOH; hyphae around the asci interwoven, 3.5–5.5 μm broad at the septum, thin walled (&lt; 1.0 μm), hyaline in KOH.</p><fig id="F2" position="float" orientation="portrait"><label>Figure 2.</label><caption><p><italic><tp:taxon-name><tp:taxon-name-part taxon-name-part-type="genus" reg="Tuber">Tuber</tp:taxon-name-part><tp:taxon-name-part taxon-name-part-type="species" reg="anniae">anniae</tp:taxon-name-part></tp:taxon-name></italic> (<abbrev xmlns:xlink="http://www.w3.org/1999/xlink" xlink:title="Oregon State University" id="ABBRID0ENVAE" xlink:type="simple">OSC</abbrev> 157842). <bold>a</bold> Ascoma, surface and cross-section view <bold>b</bold><tp:taxon-name><tp:taxon-name-part taxon-name-part-type="genus" reg="Peridium">Peridium</tp:taxon-name-part></tp:taxon-name> in cross-section <bold>c</bold> Light microscopy of spores in cross-sectional view, highlighting the spines and ornamentation <bold>d</bold> Light microscopy of spores in surface view, highlighting the surface and reticulum. Scale bars: 5 mm (<bold>a</bold>), 15 µm (<bold>b, c, d</bold>).</p></caption><graphic xmlns:xlink="http://www.w3.org/1999/xlink" xlink:href="mycokeys-41-017-g002.jpg" position="float" orientation="portrait" xlink:type="simple" id="oo_234678.jpg"/></fig></tp:treatment-sec><tp:treatment-sec sec-type="distribution" id="SECID0EIWAE"><title>Distribution and ecology.</title><p><xref ref-type="bibr" rid="B18">Wang et al. (2013)</xref> reported from Europe; <xref ref-type="bibr" rid="B7">Colgan and Trappe 1997</xref>; <xref ref-type="bibr" rid="B4">Bonito et al. (2010)</xref> reported in North America. Here, we extended the distribution to central México (State of México and Tlaxcala). In Finland, <italic><tp:taxon-name><tp:taxon-name-part taxon-name-part-type="genus" reg="Tuber">T.</tp:taxon-name-part><tp:taxon-name-part taxon-name-part-type="species" reg="anniae">anniae</tp:taxon-name-part></tp:taxon-name></italic> has been confirmed to establish association with <italic><tp:taxon-name><tp:taxon-name-part taxon-name-part-type="genus" reg="Pseudotsuga">P.</tp:taxon-name-part><tp:taxon-name-part taxon-name-part-type="species" reg="sylvestris">sylvestris</tp:taxon-name-part></tp:taxon-name></italic> L. (<xref ref-type="bibr" rid="B18">Wang et al. 2013</xref>). In Washington, this species has been confirmed to establish association with <italic><tp:taxon-name><tp:taxon-name-part taxon-name-part-type="genus" reg="Pseudotsuga">Pseudotsuga</tp:taxon-name-part><tp:taxon-name-part taxon-name-part-type="species" reg="menziesii">menziesii</tp:taxon-name-part></tp:taxon-name></italic> (Mirbel) Franco (<xref ref-type="bibr" rid="B4">Bonito et al. 2010</xref>). In México, sporocarps always collected co-occurring with <italic><tp:taxon-name><tp:taxon-name-part taxon-name-part-type="genus" reg="Pinus">Pinus</tp:taxon-name-part><tp:taxon-name-part taxon-name-part-type="species" reg="leiophylla">leiophylla</tp:taxon-name-part></tp:taxon-name></italic> Schiede and Deppe and <italic><tp:taxon-name><tp:taxon-name-part taxon-name-part-type="genus" reg="Abies">Abies</tp:taxon-name-part><tp:taxon-name-part taxon-name-part-type="species" reg="religiosa">religiosa</tp:taxon-name-part></tp:taxon-name></italic> (Kuntch) Schldl. and Cham. In México, the only environmental DNA of this species has been recovered from soil in conifer forests in Tlaxcala associated with <italic><tp:taxon-name><tp:taxon-name-part taxon-name-part-type="genus" reg="Pinus">Pinus</tp:taxon-name-part><tp:taxon-name-part taxon-name-part-type="species" reg="montezumae">montezumae</tp:taxon-name-part></tp:taxon-name></italic> and in State of México associated with <italic><tp:taxon-name><tp:taxon-name-part taxon-name-part-type="genus" reg="Abies">A.</tp:taxon-name-part><tp:taxon-name-part taxon-name-part-type="species" reg="religiosa">religiosa</tp:taxon-name-part></tp:taxon-name></italic> (<xref ref-type="bibr" rid="B2">Argüelles-Moyao and Garibay-Orijel 2018</xref>).</p></tp:treatment-sec><tp:treatment-sec sec-type="Collections examined" id="SECID0ETZAE"><title>Collections examined.</title><p>MÉXICO, State of Tlaxcala, Huamantla, cañada central, La Malinche National Park, under <italic><tp:taxon-name><tp:taxon-name-part taxon-name-part-type="genus" reg="Pinus">Pinus</tp:taxon-name-part><tp:taxon-name-part taxon-name-part-type="species" reg="leiophylla">leiophylla</tp:taxon-name-part></tp:taxon-name></italic> Schiede and Deppe and <italic><tp:taxon-name><tp:taxon-name-part taxon-name-part-type="genus" reg="Abies">Abies</tp:taxon-name-part><tp:taxon-name-part taxon-name-part-type="species" reg="religiosa">religiosa</tp:taxon-name-part></tp:taxon-name></italic> (Kunth) Schltdl. and Cham., hypogeous, solitary, 3220 m alt., <named-content xmlns:xlink="http://www.w3.org/1999/xlink" content-type="dwc:verbatimCoordinates" xlink:type="simple"><named-content content-type="geo-json" specific-use="{&#34;type&#34;:&#34;Point&#34;,&#34;coordinates&#34;:[-97.985833,19.235278]}" id="NCID0ES1AE" xlink:type="simple">19°14'7"N, -97°59'9"W</named-content></named-content>, 23 September 2007, G.M. Bonito (<abbrev xmlns:xlink="http://www.w3.org/1999/xlink" xlink:title="Oregon State University" id="ABBRID0EX1AE" xlink:type="simple">OSC</abbrev> 157842), GB <ext-link xmlns:xlink="http://www.w3.org/1999/xlink" ext-link-type="gen" xlink:href="MH174660" xlink:type="simple">MH174660</ext-link>.</p></tp:treatment-sec><tp:treatment-sec sec-type="Taxonomic comments" id="SECID0E21AE"><title>Taxonomic comments.</title><p><italic><tp:taxon-name><tp:taxon-name-part taxon-name-part-type="genus" reg="Tuber">Tuber</tp:taxon-name-part><tp:taxon-name-part taxon-name-part-type="species" reg="anniae">anniae</tp:taxon-name-part></tp:taxon-name></italic> is similar to <italic><tp:taxon-name><tp:taxon-name-part taxon-name-part-type="genus" reg="Tuber">Tuber</tp:taxon-name-part><tp:taxon-name-part taxon-name-part-type="species" reg="pacificum">pacificum</tp:taxon-name-part></tp:taxon-name></italic> Trappe, Castellano and Bushnell, however, the latter species has narrower, ellipsoid spores (23–15 × 16–35 μm) and a thicker peridium (250–400 μm) than the former. <italic><tp:taxon-name><tp:taxon-name-part taxon-name-part-type="genus" reg="Tuber">T.</tp:taxon-name-part><tp:taxon-name-part taxon-name-part-type="species" reg="pacificum">pacificum</tp:taxon-name-part></tp:taxon-name></italic> has also been found co-occurring with <italic><tp:taxon-name><tp:taxon-name-part taxon-name-part-type="genus" reg="Pseudotsuga">Pseudotsuga</tp:taxon-name-part><tp:taxon-name-part taxon-name-part-type="species" reg="menziesii">menziesii</tp:taxon-name-part></tp:taxon-name></italic> and <italic><tp:taxon-name><tp:taxon-name-part taxon-name-part-type="genus" reg="Tsuga">Tsuga</tp:taxon-name-part><tp:taxon-name-part taxon-name-part-type="species" reg="heterophylla">heterophylla</tp:taxon-name-part></tp:taxon-name></italic> (Raf.) Sarg. along costal Oregon, while <italic><tp:taxon-name><tp:taxon-name-part taxon-name-part-type="genus" reg="Tuber">T.</tp:taxon-name-part><tp:taxon-name-part taxon-name-part-type="species" reg="anniae">anniae</tp:taxon-name-part></tp:taxon-name></italic> has been found co-occurring with <italic><tp:taxon-name><tp:taxon-name-part taxon-name-part-type="genus" reg="Pinus">P.</tp:taxon-name-part><tp:taxon-name-part taxon-name-part-type="species" reg="leiophylla">leiophylla</tp:taxon-name-part></tp:taxon-name></italic> and <italic><tp:taxon-name><tp:taxon-name-part taxon-name-part-type="genus" reg="Abies">A.</tp:taxon-name-part><tp:taxon-name-part taxon-name-part-type="species" reg="religiosa">religiosa</tp:taxon-name-part></tp:taxon-name></italic>.</p><!--PageBreak--><p><italic><tp:taxon-name><tp:taxon-name-part taxon-name-part-type="genus" reg="Tuber">Tuber</tp:taxon-name-part><tp:taxon-name-part taxon-name-part-type="species" reg="anniae">anniae</tp:taxon-name-part></tp:taxon-name></italic> was first described by <xref ref-type="bibr" rid="B7">Colgan and Trappe (1997)</xref>. The holotype (from Washington) and the other collections reported were from the Pacific Northwest in the US and reported co-occurring with <italic><tp:taxon-name><tp:taxon-name-part taxon-name-part-type="genus" reg="Pseudotsuga">P.</tp:taxon-name-part><tp:taxon-name-part taxon-name-part-type="species" reg="menziesii">menziesii</tp:taxon-name-part></tp:taxon-name></italic>. The <italic><tp:taxon-name><tp:taxon-name-part taxon-name-part-type="genus" reg="Tuber">T.</tp:taxon-name-part><tp:taxon-name-part taxon-name-part-type="species" reg="anniae">anniae</tp:taxon-name-part></tp:taxon-name></italic> complex of species has been proposed based on phylogenetic analysis using <abbrev xmlns:xlink="http://www.w3.org/1999/xlink" xlink:title="Internal Transcribed Spacers" id="ABBRID0EB6AE" xlink:type="simple">ITS</abbrev> region (<xref ref-type="bibr" rid="B18">Wang et al. 2013</xref>). The collection from México is very similar to the holotype collection, however, the latter has a brown to dark olive-brown peridium and its spores have thicker (up to 5 μm) spore walls than the former. Additionally, <italic><tp:taxon-name><tp:taxon-name-part taxon-name-part-type="genus" reg="Tuber">T.</tp:taxon-name-part><tp:taxon-name-part taxon-name-part-type="species" reg="anniae">anniae</tp:taxon-name-part></tp:taxon-name></italic>, as described by <xref ref-type="bibr" rid="B7">Colgan and Trappe (1997)</xref>, has mostly globose spores with 10–16 alveolae across the spores. The Finnish collections exhibit subtle morphological differences in comparison with the collections from North America. The Finnish specimens have a smooth peridial surface, except along the grooves and around the pits (<xref ref-type="bibr" rid="B18">Wang et al. 2013</xref>), while the holotype specimen was reported to be smooth and lack dermatocystidia (<xref ref-type="bibr" rid="B7">Colgan and Trappe 1997</xref>). It seems that the presence of dermatocystida only along the grooves and/or at the bottom of pits in <italic><tp:taxon-name><tp:taxon-name-part taxon-name-part-type="genus" reg="Tuber">Tuber</tp:taxon-name-part></tp:taxon-name></italic> collections is likely the result of handling of the ascoma during processing (Dr. D. Luoma, personal communication). Additionally, the spores from the Finnish specimens have larger dimensions (27–60 × 27–56 μm; Q = (1.00) 1.05–1.20 (1.33)) than the specimens described for <italic><tp:taxon-name><tp:taxon-name-part taxon-name-part-type="genus" reg="Tuber">T.</tp:taxon-name-part><tp:taxon-name-part taxon-name-part-type="species" reg="anniae">anniae</tp:taxon-name-part></tp:taxon-name></italic> by Colgan and Trappe from Washington (1997).</p><!--PageBreak--><!--PageBreak--></tp:treatment-sec><ref-list><ref id="B18"><mixed-citation xmlns:xlink="http://www.w3.org/1999/xlink" xlink:type="simple"><person-group><name name-style="western"><surname>Wang</surname><given-names>XH</given-names></name><name name-style="western"><surname>Benucci</surname><given-names>GM</given-names></name><name name-style="western"><surname>Xie</surname><given-names>XD</given-names></name><name name-style="western"><surname>Bonito</surname><given-names>G</given-names></name><name name-style="western"><surname>Leisola</surname><given-names>M</given-names></name><name name-style="western"><surname>Liu</surname><given-names>PG</given-names></name><name name-style="western"><surname>Shamekh</surname><given-names>S</given-names></name></person-group> (<year>2013</year>) <article-title>Morphological, mycorrhizal and molecular characterization of Finnish truffles belonging to the <italic><tp:taxon-name><tp:taxon-name-part taxon-name-part-type="genus">Tuber</tp:taxon-name-part><tp:taxon-name-part taxon-name-part-type="species">anniae</tp:taxon-name-part></tp:taxon-name></italic> species-complex.</article-title><source>Fungal Ecology</source><volume>6</volume>(<issue>4</issue>): <fpage>269</fpage>–<lpage>80</lpage>. <ext-link xlink:type="simple" ext-link-type="doi" xlink:href="10.1016/j.funeco.2013.03.002">http://dx.doi.org/10.1016/j.funeco.2013.03.002</ext-link></mixed-citation></ref><ref id="B7"><mixed-citation xmlns:xlink="http://www.w3.org/1999/xlink" xlink:type="simple"><person-group><name name-style="western"><surname>Colgan</surname><given-names>III W</given-names></name><name name-style="western"><surname>Trappe</surname><given-names>JM</given-names></name></person-group> (<year>1997</year>) <article-title>NATS truffle and truffle-like fungi. 7. <italic><tp:taxon-name><tp:taxon-name-part taxon-name-part-type="genus">Tuber</tp:taxon-name-part><tp:taxon-name-part taxon-name-part-type="species">anniae</tp:taxon-name-part></tp:taxon-name></italic> sp. nov. (<tp:taxon-name><tp:taxon-name-part taxon-name-part-type="phylum">Ascomycota</tp:taxon-name-part></tp:taxon-name>).</article-title><source>Mycotaxon</source><volume>64</volume>: <fpage>437</fpage>–<lpage>442</lpage>.</mixed-citation></ref><ref id="B4"><mixed-citation xmlns:xlink="http://www.w3.org/1999/xlink" xlink:type="simple"><person-group><name name-style="western"><surname>Bonito</surname><given-names>GM</given-names></name><name name-style="western"><surname>Gryganskyi</surname><given-names>AP</given-names></name><name name-style="western"><surname>Trappe</surname><given-names>JM</given-names></name><name name-style="western"><surname>Vilgalys</surname><given-names>R</given-names></name></person-group> (<year>2010</year>) <article-title>A global meta‐analysis of <italic><tp:taxon-name><tp:taxon-name-part taxon-name-part-type="genus">Tuber</tp:taxon-name-part></tp:taxon-name></italic> ITS rDNA sequences: species diversity, host associations and long‐distance dispersal.</article-title><source>Molecular Ecology</source><volume>19</volume>(<issue>22</issue>): <fpage>4994</fpage>–<lpage>5008</lpage>. <ext-link xlink:type="simple" ext-link-type="doi" xlink:href="10.1111/j.1365-294X.2010.04855.x">https://doi.org/10.1111/j.1365-294X.2010.04855.x</ext-link></mixed-citation></ref><ref id="B2"><mixed-citation xmlns:xlink="http://www.w3.org/1999/xlink" xlink:type="simple"><person-group><name name-style="western"><surname>Argüelles-Moyao</surname><given-names>A</given-names></name><name name-style="western"><surname>Garibay-Orijel</surname><given-names>R</given-names></name></person-group> (<year>2018</year>) Ectomycorrhizal fungal communities in high mountain conifer forests in central México and their potential use in the assisted migration of <tp:taxon-name><tp:taxon-name-part taxon-name-part-type="genus">Abies</tp:taxon-name-part><tp:taxon-name-part taxon-name-part-type="species">religiosa</tp:taxon-name-part></tp:taxon-name>. Mycorrhiza 28: 509. <ext-link xlink:type="simple" ext-link-type="doi" xlink:href="10.1007/s00572-018-0841-0">http://dx.doi.org/10.1007/s00572-018-0841-0</ext-link></mixed-citation></ref></ref-list></tp:taxon-treatment>
